# Supplementary material for: Matching of Nitrogen Enhancement and Photosynthetic Efficiency by Arbuscular Mycorrhiza in Maize (Zea mays L.) in Relation to Organic Fertilizer Type
Source: Plants (Basel). 2022 Jan 29;11(3):369. doi: 10.3390/plants11030369 (PMC8838784; doi:10.3390/plants11030369)
Supplement: Supplementary file 1 [file plants-11-00369-s001.zip]

Archive with 1 entries (1 files):
- plants-1549743-supplementary.pdf
